# Supplementary material for: Rapid Screening Method to Assess Formation Damage During Injection of Metal Oxide Nanoparticles in Sandstone
Source: Nanomaterials (Basel). 2026 Mar 26;16(7):402. doi: 10.3390/nano16070402 (PMC13074735; doi:10.3390/nano16070402)
Supplement: Supplementary file 1 [file nanomaterials-16-00402-s001.zip]

Archive with 1 entries (1 files):
- nanomaterials-4202590-supplementary.pdf
